# Supplementary material for: The Effect of Low Irradiance on Leaf Nitrogen Allocation and Mesophyll Conductance to CO2 in Seedlings of Four Tree Species in Subtropical China
Source: Plants (Basel). 2021 Oct 18;10(10):2213. doi: 10.3390/plants10102213 (PMC8540425; doi:10.3390/plants10102213)
Supplement: Supplementary file 1 [file plants-10-02213-s001.zip]

Archive with 1 entries (1 files):
- plants-1377753-supplementary.pdf
